# Supplementary material for: Smart Methylcellulose Hydrogels for pH-Triggered Delivery of Silver Nanoparticles
Source: Gels. 2022 May 12;8(5):298. doi: 10.3390/gels8050298 (PMC9140787; doi:10.3390/gels8050298)
Supplement: Supplementary file 1 [file gels-08-00298-s001.zip]

Archive with 1 entries (1 files):
- gels-1702218-supplementary.pdf
